# Supplementary material for: Identifying key genes in COPD risk via multiple population data integration and gene prioritization
Source: PLoS One. 2024 Nov 7;19(11):e0305803. doi: 10.1371/journal.pone.0305803 (PMC11542775; doi:10.1371/journal.pone.0305803)
Supplement: S1 File — (XLSX) [file pone.0305803.s004.xlsx]

## Sheet: Table S1 
Genomic Risk loci Japanese GWAS
GenomicLocus	chr:location	rsID	chr	pos	p	start	end	nSNPs	nGWASSNPs	nIndSigSNPs	IndSigSNPs	nLeadSNPs	LeadSNPs
1	2:239868159:C:T	2:239868159_C_T	2	239868159	1.2e-11	239860535	239893783	30	28	3	2:239868159_C_T;2:239884439_CATA_CATAATA;2:239864781_G_C	1	2:239868159_C_T
2	4:89834173:G:GGAA	4:89834173_GGAAGAA_GGAA	4	89834173	2.5e-09	89770583	90083604	194	179	3	4:89834173_GGAAGAA_GGAA;rs2869966;4:90040207_C_T	1	4:89834173_GGAAGAA_GGAA
3	6:32147044:A:AAG	rs567657048	6	32147044	7.2e-24	31604011	32193718	95	73	14	6:31905693_A_G;rs567657048;rs204993;6:32157364_G_A;rs206015;6:32184345_T_C;6:32187721_A_T;6:31933977_A_C;6:31936668_T_C;6:31973557_T_C;6:32015796_A_G;6:32034176_AAATC_AAATCAATC;6:32127198_G_A;6:32133380_C_G	2	6:31905693_A_G;rs567657048

## Sheet: Table S2
Lead SNPs
No	GenomicLocus	chr:location	rsID	annotation	Genes	chr	pos	p	nIndSigSNPs	IndSigSNPs
1	1	2:239868159:C:T	2:239868159_C_T	intergenic	AC114788.2	2	239868159	1.2e-11	3	2:239868159_C_T;2:239884439_CATA_CATAATA;2:239864781_G_C
2	2	4:89834173:G:GGAA	4:89834173_GGAAGAA_GGAA	intronic	FAM13A	4	89834173	2.5e-09	3	4:89834173_GGAAGAA_GGAA;rs2869966;4:90040207_C_T
3	3	6:31905693:A:G	6:31905693_A_G	intronic	C2	6	31905693	3.8e-08	1	6:31905693_A_G
4	3	6:32147044:A:AAG	rs567657048	intronic	RNF5	6	32147044	7.2e-24	13	rs567657048;rs204993;6:32157364_G_A;rs206015;6:32184345_T_C;6:32187721_A_T;6:31933977_A_C;6:31936668_T_C;6:31973557_T_C;6:32015796_A_G;6:32034176_AAATC_AAATCAATC;6:32127198_G_A;6:32133380_C_G

## Sheet: Table S3
Independent significant SNPs
Independent significant SNPs
No	GenomicLocus	chr:location	rsID	chr	pos	p	nSNPs	nGWASSNPs
1	1	2:239864781:C:G	2:239864781_G_C	2	239864781	6.3e-09	1	1
2	1	2:239868159:C:T	2:239868159_C_T	2	239868159	1.2e-11	24	23
3	1	2:239884439:CATAATA:CATAATAATA	2:239884439_CATA_CATAATA	2	239884439	3.1e-08	22	20
4	2	4:89834173:G:GGAA	4:89834173_GGAAGAA_GGAA	4	89834173	2.5e-09	50	45
5	2	4:89869078:C:T	rs2869966	4	89869078	7.4e-09	104	94
6	2	4:90040207:C:T	4:90040207_C_T	4	90040207	3.3e-08	126	117
7	3	6:31905693:A:G	6:31905693_A_G	6	31905693	3.8e-08	1	1
8	3	6:31933977:A:C	6:31933977_A_C	6	31933977	6.7e-12	29	18
9	3	6:31936668:C:T	6:31936668_T_C	6	31936668	1.8e-08	4	3
10	3	6:31973557:C:T	6:31973557_T_C	6	31973557	1.2e-13	8	1
11	3	6:32015796:A:G	6:32015796_A_G	6	32015796	1.9e-13	21	18
12	3	6:32034176:AAATC:AAATCAATC	6:32034176_AAATC_AAATCAATC	6	32034176	1.8e-08	6	5
13	3	6:32127198:A:G	6:32127198_G_A	6	32127198	6.7e-09	14	12
14	3	6:32133380:C:G	6:32133380_C_G	6	32133380	2.8e-11	4	3
15	3	6:32147044:A:AAG	rs567657048	6	32147044	7.2e-24	25	22
16	3	6:32155581:A:G	rs204993	6	32155581	7.7e-11	3	3
17	3	6:32157364:A:G	6:32157364_G_A	6	32157364	1.5e-08	12	9
18	3	6:32182759:A:G	rs206015	6	32182759	4e-10	10	9
19	3	6:32184345:C:T	6:32184345_T_C	6	32184345	1.3e-08	14	11
20	3	6:32187721:A:T	6:32187721_A_T	6	32187721	2.2e-08	12	9
*The highlighted SNPs indicate novel Signals not reported in the GWAS catalog before.
