# Supplementary material for: Identifying key genes in COPD risk via multiple population data integration and gene prioritization
Source: PLoS One. 2024 Nov 7;19(11):e0305803. doi: 10.1371/journal.pone.0305803 (PMC11542775; doi:10.1371/journal.pone.0305803)
Supplement: S2 File — (XLSX) [file pone.0305803.s005.xlsx]

## Sheet: Table S1.
Genomic Risk loci (European GWAS analysis)
GenomicLocus	chr:location	rsID	chr	pos	p	start	end	nSNPs	nGWASSNPs	nIndSigSNPs	IndSigSNPs	nLeadSNPs	LeadSNPs
1	1:17309718:C:T	rs3754512	1	17309718	2.33e-15	17188391	17414063	230	191	5	rs3754512;rs12142244;rs1980510;rs7517838;rs55779591	1	rs3754512
2	2:239875322:A:G	rs11124193	2	239875322	5.29e-11	239860535	239900775	28	24	1	rs11124193	1	rs11124193
3	3:25534688:G:T	rs35536382	3	25534688	4.66e-08	25534688	25549012	2	2	1	rs35536382	1	rs35536382
4	4:89854961:A:G	rs2609280	4	89854961	2.33e-12	89770583	89886723	77	63	2	rs2609280;rs1964516	1	rs2609280
5	4:106819053:A:G	rs34712979	4	106819053	3.43e-14	106627948	106828795	6	6	3	rs34712979;rs78213340;rs62317699	1	rs34712979
6	4:145460230:A:G	rs13147758	4	145460230	2.78e-22	145227600	145516737	199	137	8	rs13147758;rs62346060;rs11724319;rs2202507;rs7686897;rs1505770;rs1032295;rs6845536	1	rs13147758
7	5:56270794:C:T	rs10940518	5	56270794	9.45e-09	56195792	56274146	43	38	1	rs10940518	1	rs10940518
8	5:147846707:A:G	rs6889822	5	147846707	1.72e-09	147836609	147856522	36	28	1	rs6889822	1	rs6889822
9	5:156926442:C:T	rs13361953	5	156926442	1.45e-09	156925216	156957436	29	20	1	rs13361953	1	rs13361953
10	6:32151443:C:T	rs2070600	6	32151443	1.78e-23	31022551	32954689	442	359	13	rs185396626;rs146830107;rs2070600;rs206015;rs206014;rs2854050;rs17219281;rs34422230;rs34975158;rs2071876;rs41268902;rs9267812;rs17427599	3	rs185396626;rs2070600;rs17427599
11	6:142722866:A:G	rs73780219	6	142722866	2.46e-16	142648056	142866845	148	127	4	rs73780219;rs262120;rs117865353;rs962554	2	rs73780219;rs962554
12	7:34942383:C:T	rs147423978	7	34942383	1.97e-09	33943478	35828391	14	2	1	rs147423978	1	rs147423978
13	10:12278525:A:G	rs57062879	10	12278525	5.69e-09	12241815	12309269	108	79	2	rs57062879;rs7071305	1	rs57062879
14	15:49383481:C:T	rs2413932	15	49383481	6.76e-09	49272084	49748613	80	67	1	rs2413932	1	rs2413932
15	15:63866877:C:T	rs62012772	15	63866877	4.64e-08	63800237	64092140	152	129	1	rs62012772	1	rs62012772
16	15:71680080:G:T	rs8033889	15	71680080	7.01e-20	71555837	71807116	161	137	14	rs8033889;rs8024384;rs62015477;rs113984604;rs4777363;rs17786786;rs10851839;rs12902263;rs71395014;rs2899770;rs2044028;rs2044029;rs7181587;rs7167173	2	rs8033889;rs7181587
17	15:79059333:C:T	rs150132379	15	79059333	1.43e-08	78953230	79148724	5	4	1	rs150132379	1	rs150132379
18	16:10740982:C:G	rs78442819	16	10740982	6.39e-09	10740982	10740982	1	1	1	rs78442819	1	rs78442819
19	16:53935407:C:T	rs35420030	16	53935407	3.63e-10	53935407	53959196	3	3	1	rs35420030	1	rs35420030
20	16:75305331:A:C	rs4888368	16	75305331	4e-09	75304497	75491327	317	244	1	rs4888368	1	rs4888368
21	19:41117300:A:G	rs34093919	19	41117300	5.57e-10	41024118	41500015	8	8	3	rs34093919;rs111240159;rs111700983	1	rs34093919

## Sheet: Table S2
Lead SNPs Identified in European GWAS analysis
No	GenomicLocus	chr:location	rsID	chr	pos	p	nIndSigSNPs	IndSigSNPs
1	1	1:17309718:C:T	rs3754512	1	17309718	2.33e-15	5	rs3754512;rs12142244;rs1980510;rs7517838;rs55779591
2	2	2:239875322:A:G	rs11124193	2	239875322	5.29e-11	1	rs11124193
3	3	3:25534688:G:T	rs35536382	3	25534688	4.66e-08	1	rs35536382
4	4	4:89854961:A:G	rs2609280	4	89854961	2.33e-12	2	rs2609280;rs1964516
5	5	4:106819053:A:G	rs34712979	4	106819053	3.43e-14	3	rs34712979;rs78213340;rs62317699
6	6	4:145460230:A:G	rs13147758	4	145460230	2.78e-22	8	rs13147758;rs62346060;rs11724319;rs2202507;rs7686897;rs1505770;rs1032295;rs6845536
7	7	5:56270794:C:T	rs10940518	5	56270794	9.45e-09	1	rs10940518
8	8	5:147846707:A:G	rs6889822	5	147846707	1.72e-09	1	rs6889822
9	9	5:156926442:C:T	rs13361953	5	156926442	1.45e-09	1	rs13361953
10	10	6:31654254:A:G	rs185396626	6	31654254	9.14e-10	2	rs185396626;rs146830107
11	10	6:32151443:C:T	rs2070600	6	32151443	1.78e-23	11	rs2070600;rs146830107;rs206015;rs206014;rs2854050;rs17219281;rs34422230;rs34975158;rs2071876;rs41268902;rs9267812
12	10	6:32667364:C:T	rs17427599	6	32667364	3.86e-09	2	rs17427599;rs17219281
13	11	6:142722866:A:G	rs73780219	6	142722866	2.46e-16	3	rs73780219;rs262120;rs117865353
14	11	6:142734204:C:T	rs962554	6	142734204	3.41e-16	2	rs962554;rs262120
15	12	7:34942383:C:T	rs147423978	7	34942383	1.97e-09	1	rs147423978
16	13	10:12278525:A:G	rs57062879	10	12278525	5.69e-09	2	rs57062879;rs7071305
17	14	15:49383481:C:T	rs2413932	15	49383481	6.76e-09	1	rs2413932
18	15	15:63866877:C:T	rs62012772	15	63866877	4.64e-08	1	rs62012772
19	16	15:71680080:G:T	rs8033889	15	71680080	7.01e-20	12	rs8033889;rs8024384;rs62015477;rs113984604;rs4777363;rs17786786;rs10851839;rs12902263;rs71395014;rs2899770;rs2044028;rs2044029
20	16	15:71786905:C:T	rs7181587	15	71786905	1.19e-08	2	rs7181587;rs7167173
21	17	15:79059333:C:T	rs150132379	15	79059333	1.43e-08	1	rs150132379
22	18	16:10740982:C:G	rs78442819	16	10740982	6.39e-09	1	rs78442819
23	19	16:53935407:C:T	rs35420030	16	53935407	3.63e-10	1	rs35420030
24	20	16:75305331:A:C	rs4888368	16	75305331	4e-09	1	rs4888368
25	21	19:41117300:A:G	rs34093919	19	41117300	5.57e-10	3	rs34093919;rs111240159;rs111700983
*The highlighted cells indicate novel signals identified in this study.

## Sheet: Table S3.
Independent Significant SNPs Identified in European GWAS
No	GenomicLocus	chr:location	rsID	chr	pos	p	nSNPs	nGWASSNPs
1	1	1:17276627:C:T	rs7517838	1	17276627	5.61e-11	13	9
2	1	1:17306948:C:T	rs55779591	1	17306948	2.78e-08	17	13
3	1	1:17309718:C:T	rs3754512	1	17309718	2.33e-15	34	28
4	1	1:17350931:A:G	rs12142244	1	17350931	5.43e-09	96	81
5	1	1:17403989:C:T	rs1980510	1	17403989	3.37e-09	128	106
6	2	2:239875322:A:G	rs11124193	2	239875322	5.29e-11	28	24
7	3	3:25534688:G:T	rs35536382	3	25534688	4.66e-08	2	2
8	4	4:89854961:A:G	rs2609280	4	89854961	2.33e-12	59	46
9	4	4:89875909:C:T	rs1964516	4	89875909	2.91e-08	18	17
10	5	4:106762244:A:G	rs62317699	4	106762244	7.96e-09	3	3
11	5	4:106819053:A:G	rs34712979	4	106819053	3.43e-14	2	2
12	5	4:106819613:C:T	rs78213340	4	106819613	2.71e-08	1	1
13	6	4:145257681:G:T	rs2202507	4	145257681	1.15e-13	4	4
14	6	4:145319530:C:T	rs7686897	4	145319530	3.66e-10	16	1
15	6	4:145380802:C:T	rs1505770	4	145380802	1.58e-14	71	52
16	6	4:145434584:G:T	rs1032295	4	145434584	3.21e-19	11	10
17	6	4:145452783:C:T	rs6845536	4	145452783	3.76e-14	39	29
18	6	4:145460230:A:G	rs13147758	4	145460230	2.78e-22	85	65
19	6	4:145469373:A:G	rs62346060	4	145469373	9.48e-09	1	1
20	6	4:145511040:A:G	rs11724319	4	145511040	4.26e-13	1	1
21	7	5:56270794:C:T	rs10940518	5	56270794	9.45e-09	43	38
22	8	5:147846707:A:G	rs6889822	5	147846707	1.72e-09	36	28
23	9	5:156926442:C:T	rs13361953	5	156926442	1.45e-09	29	20
24	10	6:31654254:A:G	rs185396626	6	31654254	9.14e-10	22	21
25	10	6:32071008:A:G	rs41268902	6	32071008	1.2e-09	8	7
26	10	6:32128394:C:T	rs9267812	6	32128394	8.17e-11	1	1
27	10	6:32151443:C:T	rs2070600	6	32151443	1.78e-23	18	16
28	10	6:32171127:A:G	rs146830107	6	32171127	6.94e-09	306	250
29	10	6:32182759:A:G	rs206015	6	32182759	3.39e-12	5	4
30	10	6:32183701:A:G	rs206014	6	32183701	7.21e-09	16	9
31	10	6:32185605:A:G	rs2854050	6	32185605	3.3e-15	22	20
32	10	6:32667364:C:T	rs17427599	6	32667364	3.86e-09	12	11
33	10	6:32675645:A:G	rs17219281	6	32675645	1.21e-08	3	2
34	10	6:32776995:C:T	rs34422230	6	32776995	7.95e-09	27	16
35	10	6:32853511:A:G	rs34975158	6	32853511	1.97e-10	4	4
36	10	6:32948426:C:T	rs2071876	6	32948426	2.78e-08	14	13
37	11	6:142722866:A:G	rs73780219	6	142722866	2.46e-16	6	6
38	11	6:142734204:C:T	rs962554	6	142734204	3.41e-16	126	110
39	11	6:142842360:A:C	rs262120	6	142842360	1.27e-11	58	44
40	11	6:142852897:A:G	rs117865353	6	142852897	3.75e-09	1	1
41	12	7:34942383:C:T	rs147423978	7	34942383	1.97e-09	14	2
42	13	10:12278525:A:G	rs57062879	10	12278525	5.69e-09	77	53
43	13	10:12281632:A:G	rs7071305	10	12281632	2.41e-08	31	26
44	14	15:49383481:C:T	rs2413932	15	49383481	6.76e-09	80	67
45	15	15:63866877:C:T	rs62012772	15	63866877	4.64e-08	152	129
46	16	15:71567008:A:G	rs62015477	15	71567008	1.73e-08	5	5
47	16	15:71578085:C:G	rs113984604	15	71578085	1.34e-12	4	4
48	16	15:71591339:C:T	rs4777363	15	71591339	5.12e-11	13	13
49	16	15:71608619:A:C	rs17786786	15	71608619	3.42e-08	7	7
50	16	15:71628370:A:T	rs10851839	15	71628370	3.23e-18	21	20
51	16	15:71642054:G:T	rs12902263	15	71642054	4.7e-15	64	52
52	16	15:71654310:G:T	rs71395014	15	71654310	1.06e-08	2	2
53	16	15:71673204:A:G	rs2899770	15	71673204	1.08e-09	25	23
54	16	15:71678547:C:G	rs2044028	15	71678547	2.79e-09	3	2
55	16	15:71679959:A:G	rs2044029	15	71679959	4.16e-13	18	13
56	16	15:71680080:G:T	rs8033889	15	71680080	7.01e-20	26	18
57	16	15:71704864:A:G	rs8024384	15	71704864	2.1e-14	23	17
58	16	15:71786905:C:T	rs7181587	15	71786905	1.19e-08	16	12
59	16	15:71788013:C:T	rs7167173	15	71788013	2.98e-08	3	2
60	17	15:79059333:C:T	rs150132379	15	79059333	1.43e-08	5	4
61	18	16:10740982:C:G	rs78442819	16	10740982	6.39e-09	1	1
62	19	16:53935407:C:T	rs35420030	16	53935407	3.63e-10	3	3
63	20	16:75305331:A:C	rs4888368	16	75305331	4e-09	317	244
64	21	19:41117300:A:G	rs34093919	19	41117300	5.57e-10	4	4
65	21	19:41371458:C:T	rs111240159	19	41371458	3.63e-08	3	3
66	21	19:41500015:A:C	rs111700983	19	41500015	2.6e-08	2	2
*The highlighted cells are the novel signals Identified in this study
