# Supplementary material for: Identifying key genes in COPD risk via multiple population data integration and gene prioritization
Source: PLoS One. 2024 Nov 7;19(11):e0305803. doi: 10.1371/journal.pone.0305803 (PMC11542775; doi:10.1371/journal.pone.0305803)
Supplement: S3 File — (XLSX) [file pone.0305803.s006.xlsx]

## Sheet: Table S1
Japnanese dataset identified genes
ensg	symbol	chr	start	end	strand	type	entrezID	HUGO	pLI	ncRVIS	posMapSNPs	posMapMaxCADD	eqtlMapSNPs	eqtlMapminP	eqtlMapminQ	eqtlMapts	eqtlDirection	ciMap	ciMapts	minGwasP	IndSigSNPs	GenomicLocus
ENSG00000233608	TWIST2	2	239756673	239795893	1	protein_coding	117581	TWIST2	0.443477	NA	0	0	6	2.69814e-05	0.0476068	GTEx/v8/Lung	+	No	NA	1.49e-10	rs11124193	2
ENSG00000138640	FAM13A	4	89647106	90032549	-1	protein_coding	10144	FAM13A	2.45411e-14	-0.13731	0	0	11	2.06936e-05	0.0254157	GTEx/v8/Lung	-	No	NA	4.97e-07	rs1964516	4
ENSG00000204469	PRRC2A	6	31588497	31605548	1	protein_coding	7916	PRRC2A	1	NA	2	16.7	0	NA	NA	NA	NA	No	NA	7.43e-10	rs185396626;rs2070600	10
ENSG00000204463	BAG6	6	31606805	31620482	-1	protein_coding	7917	BAG6	0.999988	-0.32119	3	18.89	0	NA	NA	NA	NA	No	NA	7.43e-10	rs2070600;rs185396626	10
ENSG00000263020	CSNK2B-LY6G5B-1181	6	31633879	31641323	1	protein_coding	NA	NA	0.196071	NA	2	18.89	0	NA	NA	NA	NA	No	NA	7.29e-09	rs185396626	10
ENSG00000204427	ABHD16A	6	31654726	31671221	-1	protein_coding	7920	ABHD16A	0.988883	-0.376322	1	15.86	5	6.42183e-06	0.00547496	GTEx/v8/Lung	+	No	NA	1.8e-08	rs41268902	10
ENSG00000204422	XXbac-BPG32J3.20	6	31654739	31681849	-1	protein_coding	NA	NA	NA	NA	1	15.86	0	NA	NA	NA	NA	No	NA	1.49e-07	rs41268902	10
ENSG00000204424	LY6G6F	6	31674640	31685581	1	protein_coding	259215	LY6G6F	2.55909e-06	-0.134424	1	15.86	0	NA	NA	NA	NA	No	NA	1.49e-07	rs41268902	10
ENSG00000250641	MEGT1	6	31674681	31685695	1	protein_coding	110599563	LY6G6F-LY6G6D	2.30552e-05	NA	1	15.86	0	NA	NA	NA	NA	No	NA	1.49e-07	rs41268902	10
ENSG00000204420	C6orf25	6	31686371	31694491	1	protein_coding	80739	C6orf25	0.00403769	-0.298211	2	18.78	0	NA	NA	NA	NA	No	NA	0.000173	rs185396626	10
ENSG00000204421	LY6G6C	6	31686425	31689622	-1	protein_coding	80740	LY6G6C	0.0016527	-0.0629606	1	18.78	0	NA	NA	NA	NA	No	NA	0.000173	rs185396626	10
ENSG00000213722	DDAH2	6	31694815	31698394	-1	protein_coding	23564	DDAH2	0.842139	-0.370986	2	18.78	0	NA	NA	NA	NA	No	NA	0.000173	rs185396626	10
ENSG00000213760	ATP6V1G2	6	31512239	31516204	-1	protein_coding	534	ATP6V1G2	0.22479	0.5586	1	16.27	0	NA	NA	NA	NA	No	NA	1.31e-07	rs185396626	10
ENSG00000196735	HLA-DQA1	6	32595956	32614839	1	protein_coding	3117	HLA-DQA1	0.166625	NA	1	14.06	11	1.26515e-11	3.54007e-74	GTEx/v8/Lung	+	No	NA	0.0183	rs146830107;rs17427599	10
ENSG00000179344	HLA-DQB1	6	32627244	32636160	-1	protein_coding	3119	HLA-DQB1	0.353015	22.5355	1	14.13	0	NA	NA	NA	NA	No	NA	NA	rs17219281	10
ENSG00000237541	HLA-DQA2	6	32709119	32714992	1	protein_coding	3118	HLA-DQA2	0.00504406	3.37251	0	0	47	2.65082e-09	1.78366e-95	GTEx/v8/Lung	+	No	NA	1.78e-23	rs41268902;rs2070600;rs2854050;rs34422230;rs17219281;rs17427599	10
ENSG00000232629	HLA-DQB2	6	32723875	32731311	-1	protein_coding	3120	HLA-DQB2	0.00935593	2.05644	0	0	13	7.81073e-12	3.14062e-90	GTEx/v8/Lung	-	No	NA	1.21e-08	rs17219281;rs17427599	10
ENSG00000204525	HLA-C	6	31236526	31239907	-1	protein_coding	3107	HLA-C	9.94564e-10	8.44189	0	0	19	2.19772e-05	2.20684e-64	GTEx/v8/Lung	-	No	NA	1.72e-17	rs2070600;rs2854050	10
ENSG00000168477	TNXB	6	32008931	32083111	-1	protein_coding	7148	TNXB	0.774154	-0.827101	1	15.21	0	NA	NA	NA	NA	No	NA	1.88e-14	rs2070600;rs2854050	10
ENSG00000204310	AGPAT1	6	32135989	32145873	-1	protein_coding	10554	AGPAT1	0.984454	-0.0942702	1	24.5	0	NA	NA	NA	NA	No	NA	1.78e-23	rs2070600	10
ENSG00000204308	RNF5	6	32146131	32151930	1	protein_coding	6048	RNF5	0.00299042	0.00681417	2	24.5	0	NA	NA	NA	NA	No	NA	1.78e-23	rs2070600;rs2854050	10
ENSG00000204305	AGER	6	32148745	32152101	-1	protein_coding	177	AGER	1.46448e-10	-0.301869	2	24.5	28	3.92362e-07	0.00199003	GTEx/v8/Lung	-	No	NA	1.78e-23	rs2070600;rs2854050;rs34422230	10
ENSG00000204304	PBX2	6	32152512	32157963	-1	protein_coding	5089	PBX2	0.889707	-0.473698	2	24.5	0	NA	NA	NA	NA	No	NA	1.78e-23	rs2070600;rs2854050	10
ENSG00000213654	GPSM3	6	32158543	32163300	-1	protein_coding	63940	GPSM3	0.609592	-0.739905	2	24.5	0	NA	NA	NA	NA	No	NA	1.78e-23	rs2070600;rs2854050	10
ENSG00000204301	NOTCH4	6	32162620	32191844	-1	protein_coding	4855	NOTCH4	1.19532e-10	0.0113186	1	16.52	19	1.6601e-09	2.57547e-20	GTEx/v8/Lung	+	No	NA	1.78e-23	rs2070600;rs2854050;rs206014;rs17427599;rs17219281	10
ENSG00000198502	HLA-DRB5	6	32485120	32498064	-1	protein_coding	3127	HLA-DRB5	0.00322727	NA	0	0	1	1.82694e-10	2.27217e-106	GTEx/v8/Lung	NA	No	NA	NA	rs34422230	10
ENSG00000224389	C4B	6	31982539	32003195	1	protein_coding	721	C4B	NA	-0.318572	0	0	39	2.60917e-10	5.19036e-06	GTEx/v8/Lung	-	No	NA	1.78e-23	rs2070600;rs2854050;rs9267812;rs206015;rs206014;rs34422230;rs17219281	10
ENSG00000204351	SKIV2L	6	31926857	31937532	1	protein_coding	6499	SKIV2L	1.11012e-15	-0.360101	0	0	11	1.18349e-05	4.33076e-56	GTEx/v8/Lung	+	No	NA	3.39e-12	rs9267812;rs206015;rs206014	10

## Sheet: Table S2
European dataset identified genes
ensg	symbol	chr	start	end	strand	type	entrezID	HUGO	pLI	ncRVIS	posMapSNPs	posMapMaxCADD	eqtlMapSNPs	eqtlMapminP	eqtlMapminQ	eqtlMapts	eqtlDirection	ciMap	ciMapts	minGwasP	IndSigSNPs	GenomicLocus
ENSG00000219481	NBPF1	1	16888814	16940057	-1	protein_coding	55672	NBPF1	NA	NA	0	0	4	5.37956e-07	4.7107e-07	GTEx/v8/Lung	+	No	NA	5.61e-11	rs7517838;rs3754512	1
ENSG00000058453	CROCC	1	17066768	17299474	1	protein_coding	9696	CROCC	4.70613e-20	0.275113	3	15.97	211	1.53292e-23	1.00564e-22	GTEx/v8/Lung	+	No	NA	2.33e-15	rs3754512;rs7517838;rs55779591;rs12142244;rs1980510	1
ENSG00000117122	MFAP2	1	17300997	17307330	-1	protein_coding	4237	MFAP2	0.000124328	NA	5	14.89	211	8.18808e-42	1.10892e-34	GTEx/v8/Lung	-	No	NA	2.33e-15	rs55779591;rs3754512;rs7517838;rs12142244;rs1980510	1
ENSG00000159363	ATP13A2	1	17312453	17338423	-1	protein_coding	23400	ATP13A2	0.00120495	NA	6	14.73	0	NA	NA	NA	NA	No	NA	1.57e-14	rs55779591;rs3754512;rs12142244	1
ENSG00000117118	SDHB	1	17345217	17380665	-1	protein_coding	6390	SDHB	0.0501028	-0.588646	2	13.72	0	NA	NA	NA	NA	No	NA	5.51e-08	rs55779591;rs3754512;rs12142244	1
ENSG00000117115	PADI2	1	17393256	17445948	-1	protein_coding	11240	PADI2	0.000124031	1.1658	1	15.29	196	1.42978e-27	5.9858e-55	GTEx/v8/Lung	-	No	NA	2.33e-15	rs1980510;rs12142244;rs7517838;rs3754512;rs55779591	1
ENSG00000233608	TWIST2	2	239756673	239795893	1	protein_coding	117581	TWIST2	0.443477	NA	0	0	6	2.69814e-05	0.0476068	GTEx/v8/Lung	+	No	NA	1.49e-10	rs11124193	2
ENSG00000077092	RARB	3	25215823	25639423	1	protein_coding	5915	RARB	0.999318	-0.8911	1	13.71	0	NA	NA	NA	NA	No	NA	4.66e-08	rs35536382	3
ENSG00000138640	FAM13A	4	89647106	90032549	-1	protein_coding	10144	FAM13A	2.45411e-14	-0.13731	0	0	11	2.06936e-05	0.0254157	GTEx/v8/Lung	-	No	NA	4.97e-07	rs1964516	4
ENSG00000138785	INTS12	4	106603784	106817143	-1	protein_coding	57117	INTS12	0.687399	-0.558547	2	22.8	0	NA	NA	NA	NA	No	NA	3.43e-14	rs34712979;rs78213340	5
ENSG00000168743	NPNT	4	106815932	106925184	1	protein_coding	255743	NPNT	7.28478e-06	NA	2	22.8	0	NA	NA	NA	NA	No	NA	3.43e-14	rs34712979;rs78213340	5
ENSG00000095015	MAP3K1	5	56111401	56191979	1	protein_coding	4214	MAP3K1	0.998072	-0.560268	0	0	3	5.67674e-05	0.0321934	GTEx/v8/Lung	+	No	NA	1.39e-06	rs10940518	7
ENSG00000155542	SETD9	5	56205087	56221359	1	protein_coding	133383	SETD9	0.000533498	0.0488662	3	16.54	40	1.7544e-40	1.09586e-67	GTEx/v8/Lung	+	No	NA	9.45e-09	rs10940518	7
ENSG00000155545	MIER3	5	56215429	56267502	-1	protein_coding	166968	MIER3	0.999216	-1.19333	5	17.15	0	NA	NA	NA	NA	No	NA	3.14e-07	rs10940518	7
ENSG00000135074	ADAM19	5	156822542	157002783	-1	protein_coding	8728	ADAM19	4.20155e-06	-0.0596041	1	16.93	26	1.50254e-17	7.81272e-13	GTEx/v8/Lung	-	No	NA	1.45e-09	rs13361953	9
ENSG00000172548	NIPAL4	5	156887027	156901725	1	protein_coding	348938	NIPAL4	0.000898829	1.37696	0	0	2	1.56416e-05	2.07573e-22	GTEx/v8/Lung	-	No	NA	0.000279	rs13361953	9
ENSG00000137411	VARS2	6	30876019	30894236	1	protein_coding	57176	VARS2	4.2195e-14	NA	0	0	5	9.7218e-05	8.79748e-55	GTEx/v8/Lung	+	No	NA	1.8e-08	rs41268902	10
ENSG00000196260	SFTA2	6	30899130	30899952	-1	protein_coding	389376	SFTA2	0.594981	0.986943	0	0	3	0.000138053	1.70977e-27	GTEx/v8/Lung	-	No	NA	1.48e-10	rs2070600;rs2854050	10
ENSG00000204525	HLA-C	6	31236526	31239907	-1	protein_coding	3107	HLA-C	9.94564e-10	8.44189	0	0	19	2.19772e-05	2.20684e-64	GTEx/v8/Lung	-	No	NA	1.72e-17	rs2070600;rs2854050	10
ENSG00000213760	ATP6V1G2	6	31512239	31516204	-1	protein_coding	534	ATP6V1G2	0.22479	0.5586	1	16.27	0	NA	NA	NA	NA	No	NA	1.31e-07	rs185396626	10
ENSG00000204498	NFKBIL1	6	31514647	31526606	1	protein_coding	4795	NFKBIL1	0.816647	0.117968	1	16.27	0	NA	NA	NA	NA	No	NA	1.31e-07	rs185396626	10
ENSG00000204472	AIF1	6	31582961	31584798	1	protein_coding	199	AIF1	0.0127986	-0.264551	1	16.7	0	NA	NA	NA	NA	No	NA	2.4e-08	rs185396626	10
ENSG00000204469	PRRC2A	6	31588497	31605548	1	protein_coding	7916	PRRC2A	1	NA	2	16.7	0	NA	NA	NA	NA	No	NA	7.43e-10	rs185396626;rs2070600	10
ENSG00000204463	BAG6	6	31606805	31620482	-1	protein_coding	7917	BAG6	0.999988	-0.32119	3	18.89	0	NA	NA	NA	NA	No	NA	7.43e-10	rs2070600;rs185396626	10
ENSG00000204444	APOM	6	31620193	31625987	1	protein_coding	55937	APOM	0.00854308	-0.533737	2	18.89	0	NA	NA	NA	NA	No	NA	7.29e-09	rs185396626	10
ENSG00000204439	C6orf47	6	31626075	31628549	-1	protein_coding	57827	C6orf47	0.169848	-0.557276	2	18.89	0	NA	NA	NA	NA	No	NA	7.29e-09	rs185396626	10
ENSG00000204438	GPANK1	6	31629006	31634060	-1	protein_coding	7918	GPANK1	0.000931901	0.994021	2	18.89	0	NA	NA	NA	NA	No	NA	7.29e-09	rs185396626	10
ENSG00000204435	CSNK2B	6	31633013	31638120	1	protein_coding	1460	CSNK2B	0.943857	0.192574	2	18.89	0	NA	NA	NA	NA	No	NA	7.29e-09	rs185396626	10
ENSG00000263020	CSNK2B-LY6G5B-1181	6	31633879	31641323	1	protein_coding	NA	NA	0.196071	NA	2	18.89	0	NA	NA	NA	NA	No	NA	7.29e-09	rs185396626	10
ENSG00000240053	LY6G5B	6	31637944	31641553	1	protein_coding	58496	LY6G5B	0.000871194	0.370528	1	13.56	0	NA	NA	NA	NA	No	NA	7.29e-09	rs185396626	10
ENSG00000204427	ABHD16A	6	31654726	31671221	-1	protein_coding	7920	ABHD16A	0.988883	-0.376322	1	15.86	5	6.42183e-06	0.00547496	GTEx/v8/Lung	+	No	NA	1.8e-08	rs41268902	10
ENSG00000204422	XXbac-BPG32J3.20	6	31654739	31681849	-1	protein_coding	NA	NA	NA	NA	1	15.86	0	NA	NA	NA	NA	No	NA	1.49e-07	rs41268902	10
ENSG00000204424	LY6G6F	6	31674640	31685581	1	protein_coding	259215	LY6G6F	2.55909e-06	-0.134424	1	15.86	0	NA	NA	NA	NA	No	NA	1.49e-07	rs41268902	10
ENSG00000250641	MEGT1	6	31674681	31685695	1	protein_coding	110599563	LY6G6F-LY6G6D	2.30552e-05	NA	1	15.86	0	NA	NA	NA	NA	No	NA	1.49e-07	rs41268902	10
ENSG00000204420	C6orf25	6	31686371	31694491	1	protein_coding	80739	C6orf25	0.00403769	-0.298211	2	18.78	0	NA	NA	NA	NA	No	NA	0.000173	rs185396626	10
ENSG00000204421	LY6G6C	6	31686425	31689622	-1	protein_coding	80740	LY6G6C	0.0016527	-0.0629606	1	18.78	0	NA	NA	NA	NA	No	NA	0.000173	rs185396626	10
ENSG00000213722	DDAH2	6	31694815	31698394	-1	protein_coding	23564	DDAH2	0.842139	-0.370986	2	18.78	0	NA	NA	NA	NA	No	NA	0.000173	rs185396626	10
ENSG00000213719	CLIC1	6	31698358	31707540	-1	protein_coding	1192	CLIC1	0.0124562	0.517818	2	18.78	0	NA	NA	NA	NA	No	NA	0.000173	rs185396626	10
ENSG00000204410	MSH5	6	31707725	31732622	1	protein_coding	4439	MSH5	6.1388e-08	-0.0743933	2	18.78	0	NA	NA	NA	NA	No	NA	0.000173	rs185396626	10
ENSG00000255152	MSH5-SAPCD1	6	31707797	31732628	1	protein_coding	100532732	MSH5-SAPCD1	NA	NA	2	18.78	0	NA	NA	NA	NA	No	NA	0.000173	rs185396626	10
ENSG00000204351	SKIV2L	6	31926857	31937532	1	protein_coding	6499	SKIV2L	1.11012e-15	-0.360101	0	0	11	1.18349e-05	4.33076e-56	GTEx/v8/Lung	+	No	NA	3.39e-12	rs9267812;rs206015;rs206014	10
ENSG00000224389	C4B	6	31982539	32003195	1	protein_coding	721	C4B	NA	-0.318572	0	0	39	2.60917e-10	5.19036e-06	GTEx/v8/Lung	-	No	NA	1.78e-23	rs2070600;rs2854050;rs9267812;rs206015;rs206014;rs34422230;rs17219281	10
ENSG00000168477	TNXB	6	32008931	32083111	-1	protein_coding	7148	TNXB	0.774154	-0.827101	1	15.21	0	NA	NA	NA	NA	No	NA	1.88e-14	rs2070600;rs2854050	10
ENSG00000213676	ATF6B	6	32065953	32096030	-1	protein_coding	1388	ATF6B	1.67701e-06	0.204046	0	0	8	3.38499e-06	1.13875e-19	GTEx/v8/Lung	+	No	NA	1.2e-09	rs41268902	10
ENSG00000204314	PRRT1	6	32116136	32122150	-1	protein_coding	80863	PRRT1	0.407946	-0.838939	0	0	1	1.79527e-05	0.00923728	GTEx/v8/Lung	+	No	NA	3.86e-09	rs17427599	10
ENSG00000204310	AGPAT1	6	32135989	32145873	-1	protein_coding	10554	AGPAT1	0.984454	-0.0942702	1	24.5	0	NA	NA	NA	NA	No	NA	1.78e-23	rs2070600	10
ENSG00000204308	RNF5	6	32146131	32151930	1	protein_coding	6048	RNF5	0.00299042	0.00681417	2	24.5	0	NA	NA	NA	NA	No	NA	1.78e-23	rs2070600;rs2854050	10
ENSG00000204305	AGER	6	32148745	32152101	-1	protein_coding	177	AGER	1.46448e-10	-0.301869	2	24.5	28	3.92362e-07	0.00199003	GTEx/v8/Lung	-	No	NA	1.78e-23	rs2070600;rs2854050;rs34422230	10
ENSG00000204304	PBX2	6	32152512	32157963	-1	protein_coding	5089	PBX2	0.889707	-0.473698	2	24.5	0	NA	NA	NA	NA	No	NA	1.78e-23	rs2070600;rs2854050	10
ENSG00000213654	GPSM3	6	32158543	32163300	-1	protein_coding	63940	GPSM3	0.609592	-0.739905	2	24.5	0	NA	NA	NA	NA	No	NA	1.78e-23	rs2070600;rs2854050	10
ENSG00000204301	NOTCH4	6	32162620	32191844	-1	protein_coding	4855	NOTCH4	1.19532e-10	0.0113186	1	16.52	19	1.6601e-09	2.57547e-20	GTEx/v8/Lung	+	No	NA	1.78e-23	rs2070600;rs2854050;rs206014;rs17427599;rs17219281	10
ENSG00000204296	C6orf10	6	32256303	32339684	-1	protein_coding	10665	C6orf10	1.22807e-13	1.35799	6	17.19	0	NA	NA	NA	NA	No	NA	3.72e-07	rs146830107	10
ENSG00000204290	BTNL2	6	32361740	32374905	-1	protein_coding	56244	BTNL2	2.02726e-07	NA	1	15.65	0	NA	NA	NA	NA	No	NA	3.27e-06	rs146830107	10
ENSG00000198502	HLA-DRB5	6	32485120	32498064	-1	protein_coding	3127	HLA-DRB5	0.00322727	NA	0	0	1	1.82694e-10	2.27217e-106	GTEx/v8/Lung	NA	No	NA	NA	rs34422230	10
ENSG00000196735	HLA-DQA1	6	32595956	32614839	1	protein_coding	3117	HLA-DQA1	0.166625	NA	1	14.06	11	1.26515e-11	3.54007e-74	GTEx/v8/Lung	+	No	NA	0.0183	rs146830107;rs17427599	10
ENSG00000179344	HLA-DQB1	6	32627244	32636160	-1	protein_coding	3119	HLA-DQB1	0.353015	22.5355	1	14.13	0	NA	NA	NA	NA	No	NA	NA	rs17219281	10
ENSG00000237541	HLA-DQA2	6	32709119	32714992	1	protein_coding	3118	HLA-DQA2	0.00504406	3.37251	0	0	47	2.65082e-09	1.78366e-95	GTEx/v8/Lung	+	No	NA	1.78e-23	rs41268902;rs2070600;rs2854050;rs34422230;rs17219281;rs17427599	10
ENSG00000232629	HLA-DQB2	6	32723875	32731311	-1	protein_coding	3120	HLA-DQB2	0.00935593	2.05644	0	0	13	7.81073e-12	3.14062e-90	GTEx/v8/Lung	-	No	NA	1.21e-08	rs17219281;rs17427599	10
ENSG00000241106	HLA-DOB	6	32780540	32784825	-1	protein_coding	3112	HLA-DOB	9.08752e-05	1.30943	0	0	14	1.57115e-34	2.95393e-46	GTEx/v8/Lung	-	No	NA	3.86e-09	rs17427599;rs34422230	10
ENSG00000204267	TAP2	6	32789610	32806557	-1	protein_coding	6891	TAP2	0.00171342	1.68723	0	0	12	7.43745e-07	7.32954e-17	GTEx/v8/Lung	+	No	NA	3.86e-09	rs17427599	10
ENSG00000240065	PSMB9	6	32811913	32827362	1	protein_coding	5698	PSMB9	0.225647	0.235564	0	0	8	3.19835e-10	2.14946e-35	GTEx/v8/Lung	+	No	NA	1.97e-10	rs34422230;rs34975158	10
ENSG00000242574	HLA-DMB	6	32902406	32908847	-1	protein_coding	3109	HLA-DMB	0.00490511	0.554261	0	0	0	NA	NA	NA	NA	Yes	Lung	1.16e-07	rs2071876	10
ENSG00000204257	HLA-DMA	6	32916390	32936871	-1	protein_coding	3108	HLA-DMA	0.687978	0.302076	1	19.61	0	NA	NA	NA	NA	No	NA	8.65e-08	rs2071876	10
ENSG00000204256	BRD2	6	32936437	32949282	1	protein_coding	6046	BRD2	0.999531	1.25274	1	19.61	0	NA	NA	NA	NA	No	NA	8.65e-08	rs2071876	10
ENSG00000112414	GPR126	6	142622991	142767403	1	protein_coding	57211	GPR126	0.283489	-0.199655	7	25	0	NA	NA	NA	NA	No	NA	8.26e-16	rs962554;rs73780219;rs262120	11
ENSG00000173852	DPY19L1	7	34968488	35077883	-1	protein_coding	23333	DPY19L1	0.142872	-0.82754	2	17.33	0	NA	NA	NA	NA	No	NA	0.00246	rs147423978	12
ENSG00000151465	CDC123	10	12237964	12292588	1	protein_coding	8872	CDC123	0.239628	0.222689	2	14.96	0	NA	NA	NA	NA	No	NA	8.01e-09	rs57062879	13
ENSG00000183049	CAMK1D	10	12391481	12877545	1	protein_coding	57118	CAMK1D	0.993807	6.19465	0	0	83	3.90955e-32	1.12188e-25	GTEx/v8/Lung	-	No	NA	5.69e-09	rs57062879;rs7071305	13
ENSG00000138593	SECISBP2L	15	49280673	49338760	-1	protein_coding	9728	SECISBP2L	0.101713	-0.941287	0	0	71	4.18697e-28	4.57688e-22	GTEx/v8/Lung	+	No	NA	6.76e-09	rs2413932	14
ENSG00000166200	COPS2	15	49398268	49447858	-1	protein_coding	9318	COPS2	0.999573	0.13071	2	20.3	0	NA	NA	NA	NA	No	NA	1.04e-08	rs2413932	14
ENSG00000166262	FAM227B	15	49619159	49913128	-1	protein_coding	196951	FAM227B	2.74009e-16	1.54273	1	14.63	71	8.75834e-10	1.48673e-08	GTEx/v8/Lung	-	No	NA	6.76e-09	rs2413932	14
ENSG00000140285	FGF7	15	49715293	49780972	1	protein_coding	2252	FGF7	0.874993	0.238503	1	14.63	0	NA	NA	NA	NA	No	NA	3.93e-05	rs2413932	14
ENSG00000104043	ATP8B4	15	50150435	50475014	-1	protein_coding	79895	ATP8B4	2.42164e-27	1.64945	0	0	3	0.000311121	9.50675e-09	GTEx/v8/Lung	-	No	NA	2.78e-05	rs2413932	14
ENSG00000197361	FBXL22	15	63889552	63894627	1	protein_coding	283807	FBXL22	0.000439659	-0.351197	1	15.39	1	9.71721e-06	0.00604759	GTEx/v8/Lung	-	No	NA	1.54e-06	rs62012772	15
ENSG00000103657	HERC1	15	63900817	64126141	-1	protein_coding	8925	HERC1	1	0.185081	4	15.39	0	NA	NA	NA	NA	No	NA	9.2e-07	rs62012772	15
ENSG00000187720	THSD4	15	71389291	72075722	1	protein_coding	79875	THSD4	0.00181827	0.891674	6	19.28	28	1.41197e-07	0.000456631	GTEx/v8/Lung	-	No	NA	7.01e-20	rs12902263;rs10851839;rs2899770;rs8033889;rs4777363;rs17786786;rs2044029	16
ENSG00000225362	CT62	15	71402583	71407833	-1	protein_coding	196993	CT62	0.0331982	-0.0686098	0	0	0	NA	NA	NA	NA	Yes	Lung	5.85e-18	rs12902263:rs10851839:rs17786786:rs10851839;rs17786786:rs10851839;rs2044029	16
ENSG00000136378	ADAMTS7	15	79051545	79103773	-1	protein_coding	11173	ADAMTS7	2.98949e-07	NA	1	13.63	0	NA	NA	NA	NA	No	NA	1.43e-08	rs150132379	17
ENSG00000213853	EMP2	16	10622279	10674555	-1	protein_coding	2013	EMP2	5.89782e-05	5.27418	0	0	1	6.44974e-07	9.63694e-11	GTEx/v8/Lung	+	No	NA	6.39e-09	rs78442819	18
ENSG00000140718	FTO	16	53737875	54155853	1	protein_coding	79068	FTO	0.0113446	0.293683	3	16.71	0	NA	NA	NA	NA	No	NA	3.63e-10	rs35420030	19
ENSG00000153774	CFDP1	16	75327596	75467383	-1	protein_coding	10428	CFDP1	0.0849396	-0.00394538	5	16.27	201	1.78102e-05	6.10976e-09	GTEx/v8/Lung	+	No	NA	1.42e-08	rs4888368	20
ENSG00000261717	RP11-77K12.1	16	75446582	75498604	-1	protein_coding	NA	NA	NA	NA	1	14.15	0	NA	NA	NA	NA	No	NA	2.22e-07	rs4888368	20
ENSG00000166822	TMEM170A	16	75476952	75499395	-1	protein_coding	124491	TMEM170A	0.000303172	0.822657	1	14.15	0	NA	NA	NA	NA	No	NA	2.22e-07	rs4888368	20
ENSG00000090006	LTBP4	19	41098789	41135725	1	protein_coding	8425	LTBP4	0.990359	NA	1	26.9	0	NA	NA	NA	NA	No	NA	5.57e-10	rs34093919	21

## Sheet: Table S3
Meta analysis identified genes
ensg	symbol	chr	start	end	strand	type	entrezID	HUGO	pLI	ncRVIS	posMapSNPs	posMapMaxCADD	eqtlMapSNPs	eqtlMapminP	eqtlMapminQ	eqtlMapts	eqtlDirection	ciMap	ciMapts	minGwasP	IndSigSNPs	GenomicLocus
ENSG00000219481	NBPF1	1	16888814	16940057	-1	protein_coding	55672	NBPF1	NA	NA	0	0	3	1.27983e-05	4.7107e-07	GTEx/v8/Lung	NA	No	NA	5.378e-10	rs7513616;rs9435734	1
ENSG00000058453	CROCC	1	17066768	17299474	1	protein_coding	9696	CROCC	4.70612895871808e-20	0.275112815	3	15.97	132	1.53292e-23	1.00564e-22	GTEx/v8/Lung	NA	No	NA	6.465e-16	rs9435734;rs7513616;rs55779591;rs12142244	1
ENSG00000117122	MFAP2	1	17300997	17307330	-1	protein_coding	4237	MFAP2	0.000124328486872189	NA	5	14.89	132	8.18808e-42	1.10892e-34	GTEx/v8/Lung	NA	No	NA	6.465e-16	rs55779591;rs9435734;rs7513616;rs12142244	1
ENSG00000159363	ATP13A2	1	17312453	17338423	-1	protein_coding	23400	ATP13A2	0.00120495054739301	NA	6	14.73	0	NA	NA	NA	NA	No	NA	1.095e-14	rs55779591;rs9435734;rs12142244	1
ENSG00000117118	SDHB	1	17345217	17380665	-1	protein_coding	6390	SDHB	0.0501027715702188	-0.58864585	2	13.72	0	NA	NA	NA	NA	No	NA	2.497e-08	rs55779591;rs9435734;rs12142244	1
ENSG00000117115	PADI2	1	17393256	17445948	-1	protein_coding	11240	PADI2	0.000124031218347057	1.165795451	1	15.29	117	4.34835e-14	5.9858e-55	GTEx/v8/Lung	NA	No	NA	6.465e-16	rs12142244;rs7513616;rs9435734;rs55779591	1
ENSG00000233608	TWIST2	2	239756673	239795893	1	protein_coding	117581	TWIST2	0.443476734119021	NA	0	0	6	2.69814e-05	0.0476068	GTEx/v8/Lung	NA	No	NA	4.205e-17	rs4591362	3
ENSG00000138640	FAM13A	4	89647106	90032549	-1	protein_coding	10144	FAM13A	2.45411477501299e-14	-0.137310239	6	19.33	16	2.06936e-05	0.0254157	GTEx/v8/Lung	NA	No	NA	5.032e-12	rs72872126;rs6849540;rs72613156;rs4342162;rs1964516;rs6849143	4
ENSG00000180346	TIGD2	4	90033968	90036050	1	protein_coding	166815	TIGD2	7.02044932871713e-06	0.219302018	0	0	2	0.000140913	0.000829021	GTEx/v8/Lung	NA	No	NA	1.518e-06	rs6849143	4
ENSG00000135074	ADAM19	5	156822542	157002783	-1	protein_coding	8728	ADAM19	4.20155244794664e-06	-0.059604146	1	16.93	28	1.50254e-17	7.81272e-13	GTEx/v8/Lung	NA	No	NA	1.711e-10	rs13361953;rs56168343	7
ENSG00000172548	NIPAL4	5	156887027	156901725	1	protein_coding	348938	NIPAL4	0.000898828686270022	1.376960769	0	0	2	1.56416e-05	2.07573e-22	GTEx/v8/Lung	NA	No	NA	2.947e-05	rs13361953	7
ENSG00000137411	VARS2	6	30876019	30894236	1	protein_coding	57176	VARS2	4.21949935405234e-14	NA	0	0	29	5.24614e-08	8.79748e-55	GTEx/v8/Lung	NA	No	NA	1.02e-08	rs3135044	9
ENSG00000196260	SFTA2	6	30899130	30899952	-1	protein_coding	389376	SFTA2	0.594981142208541	0.986943061	0	0	9	1.01386e-05	1.70977e-27	GTEx/v8/Lung	NA	No	NA	0.0002555	rs3135044	9
ENSG00000204536	CCHCR1	6	31110216	31126015	-1	protein_coding	54535	CCHCR1	6.50103692455086e-08	NA	0	0	9	1.91722e-05	1.36727e-40	GTEx/v8/Lung	NA	No	NA	0.0002555	rs3135044	9
ENSG00000204525	HLA-C	6	31236526	31239907	-1	protein_coding	3107	HLA-C	9.94564281082044e-10	8.44188637	0	0	38	1.84161e-06	2.20684e-64	GTEx/v8/Lung	NA	No	NA	4.209e-21	rs3135044;rs2071285	9:10
ENSG00000204472	AIF1	6	31582961	31584798	1	protein_coding	199	AIF1	0.0127986482867158	-0.264550988	4	16.89	2	1.74714e-05	4.13614e-06	GTEx/v8/Lung	NA	No	NA	1.241e-08	rs3135044	9
ENSG00000204469	PRRC2A	6	31588497	31605548	1	protein_coding	7916	PRRC2A	0.999999999990663	NA	4	16.89	30	6.41187e-10	1.10236e-05	GTEx/v8/Lung	NA	No	NA	1.02e-08	rs3135044	9
ENSG00000204463	BAG6	6	31606805	31620482	-1	protein_coding	7917	BAG6	0.999987885791662	-0.321190461	1	16.76	18	1.75192e-05	4.49988e-12	GTEx/v8/Lung	NA	No	NA	1.02e-08	rs3135044	9
ENSG00000204444	APOM	6	31620193	31625987	1	protein_coding	55937	APOM	0.00854307555982986	-0.533737058	1	16.76	0	NA	NA	NA	NA	No	NA	0.0002648	rs3135044	9
ENSG00000204439	C6orf47	6	31626075	31628549	-1	protein_coding	57827	C6orf47	0.16984783307713	-0.557276036	2	16.76	0	NA	NA	NA	NA	No	NA	0.0002648	rs3135044	9
ENSG00000204438	GPANK1	6	31629006	31634060	-1	protein_coding	7918	GPANK1	0.000931901014120056	0.994021153	2	16.76	0	NA	NA	NA	NA	No	NA	0.0002648	rs3135044	9
ENSG00000204435	CSNK2B	6	31633013	31638120	1	protein_coding	1460	CSNK2B	0.943856699084629	0.192573664	1	14.03	29	2.96459e-06	0.00776292	GTEx/v8/Lung	NA	No	NA	1.02e-08	rs3135044	9
ENSG00000240053	LY6G5B	6	31637944	31641553	1	protein_coding	58496	LY6G5B	0.000871193542460961	0.370528481	1	14.03	0	NA	NA	NA	NA	No	NA	0.0004127	rs3135044	9
ENSG00000204428	LY6G5C	6	31644461	31651817	-1	protein_coding	80741	LY6G5C	0.614670423249105	0.183112979	1	14.03	30	2.85348e-10	4.69767e-33	GTEx/v8/Lung	NA	No	NA	1.02e-08	rs3135044	9
ENSG00000204427	ABHD16A	6	31654726	31671221	-1	protein_coding	7920	ABHD16A	0.988882578133094	-0.376322241	0	0	1	0.000211892	0.00547496	GTEx/v8/Lung	NA	No	NA	3.994e-08	rs3135044	9
ENSG00000204351	SKIV2L	6	31926857	31937532	1	protein_coding	6499	SKIV2L	1.11011779473699e-15	-0.360100754	0	0	12	1.18349e-05	4.33076e-56	GTEx/v8/Lung	NA	No	NA	5.312e-19	rs3135044;rs9267812;rs206015;rs206014	9:10
ENSG00000244731	C4A	6	31949801	31970458	1	protein_coding	720	C4A	NA	-0.318571861	0	0	1	8.13443e-06	1.0394e-29	GTEx/v8/Lung	NA	No	NA	0.002477	rs3135044	9
ENSG00000224389	C4B	6	31982539	32003195	1	protein_coding	721	C4B	NA	-0.318571861	0	0	37	4.65021e-08	5.19036e-06	GTEx/v8/Lung	NA	No	NA	7.013e-40	rs3135044;rs9267812;rs2070600;rs2071285;rs206015;rs206014;rs35122968	9:10
ENSG00000213676	ATF6B	6	32065953	32096030	-1	protein_coding	1388	ATF6B	1.6770144203098e-06	0.204046225	0	0	30	1.53722e-11	1.13875e-19	GTEx/v8/Lung	NA	No	NA	1.02e-08	rs3135044	9
ENSG00000204310	AGPAT1	6	32135989	32145873	-1	protein_coding	10554	AGPAT1	0.984453681304784	-0.094270214	1	24.5	0	NA	NA	NA	NA	No	NA	7.013e-40	rs2070600	10
ENSG00000204308	RNF5	6	32146131	32151930	1	protein_coding	6048	RNF5	0.00299042376639745	0.006814174	1	24.5	0	NA	NA	NA	NA	No	NA	7.013e-40	rs2070600	10
ENSG00000204305	AGER	6	32148745	32152101	-1	protein_coding	177	AGER	1.46448261051773e-10	-0.301868651	1	24.5	11	3.26934e-05	0.00199003	GTEx/v8/Lung	NA	No	NA	7.013e-40	rs2070600;rs2071285	10
ENSG00000204304	PBX2	6	32152512	32157963	-1	protein_coding	5089	PBX2	0.889707316038439	-0.473697655	1	24.5	0	NA	NA	NA	NA	No	NA	7.013e-40	rs2070600	10
ENSG00000213654	GPSM3	6	32158543	32163300	-1	protein_coding	63940	GPSM3	0.609591627820476	-0.739905355	1	24.5	0	NA	NA	NA	NA	No	NA	7.013e-40	rs2070600	10
ENSG00000204301	NOTCH4	6	32162620	32191844	-1	protein_coding	4855	NOTCH4	1.19532150508521e-10	0.011318569	0	0	5	5.53182e-05	2.57547e-20	GTEx/v8/Lung	NA	No	NA	7.013e-40	rs3135044;rs2070600;rs206014;rs35122968	9:10
ENSG00000237541	HLA-DQA2	6	32709119	32714992	1	protein_coding	3118	HLA-DQA2	0.00504406368032515	3.372505394	0	0	4	3.10932e-08	1.78366e-95	GTEx/v8/Lung	NA	No	NA	7.013e-40	rs2070600;rs35122968	10
ENSG00000232629	HLA-DQB2	6	32723875	32731311	-1	protein_coding	3120	HLA-DQB2	0.00935592869459469	2.056435658	0	0	1	0.000163953	3.14062e-90	GTEx/v8/Lung	NA	No	NA	3.482e-07	rs35122968	10
ENSG00000240065	PSMB9	6	32811913	32827362	1	protein_coding	5698	PSMB9	0.225647028212841	0.23556357	0	0	4	3.19835e-10	2.14946e-35	GTEx/v8/Lung	NA	No	NA	2.267e-08	rs35599935	10
ENSG00000242574	HLA-DMB	6	32902406	32908847	-1	protein_coding	3109	HLA-DMB	0.00490510636506002	0.554261301	0	0	0	NA	NA	NA	NA	Yes	Lung	1.728e-08	rs3101944	10
ENSG00000204257	HLA-DMA	6	32916390	32936871	-1	protein_coding	3108	HLA-DMA	0.687977633420569	0.302076019	1	19.61	0	NA	NA	NA	NA	Yes	Lung	1.331e-08	rs3101944;rs35599935:rs3101944	10
ENSG00000204256	BRD2	6	32936437	32949282	1	protein_coding	6046	BRD2	0.999530880243209	1.252742505	1	19.61	0	NA	NA	NA	NA	Yes	Lung	1.331e-08	rs3101944;rs35599935:rs3101944	10
ENSG00000112414	GPR126	6	142622991	142767403	1	protein_coding	57211	GPR126	0.283489107749214	-0.199655304	6	18.93	0	NA	NA	NA	NA	No	NA	9.452e-15	rs7753012;rs262120	11
ENSG00000148219	ASTN2	9	119187504	120177348	-1	protein_coding	23245	ASTN2	0.989172283780343	NA	9	19.04	0	NA	NA	NA	NA	No	NA	6.145e-09	rs1876475;rs12379134	12
ENSG00000151465	CDC123	10	12237964	12292588	1	protein_coding	8872	CDC123	0.239628030246869	0.222689495	2	14.96	0	NA	NA	NA	NA	No	NA	4.736e-09	rs57062879;rs7916879	13
ENSG00000183049	CAMK1D	10	12391481	12877545	1	protein_coding	57118	CAMK1D	0.99380705214431	6.194653503	0	0	89	3.90955e-32	1.12188e-25	GTEx/v8/Lung	NA	No	NA	2.021e-09	rs57062879;rs7100710;rs7916879	13
ENSG00000138593	SECISBP2L	15	49280673	49338760	-1	protein_coding	9728	SECISBP2L	0.10171305162342	-0.941287298	0	0	124	4.18697e-28	4.57688e-22	GTEx/v8/Lung	NA	No	NA	4.138e-12	rs79539506	15
ENSG00000166200	COPS2	15	49398268	49447858	-1	protein_coding	9318	COPS2	0.999572843395694	0.130710087	2	20.3	0	NA	NA	NA	NA	No	NA	4.138e-12	rs79539506	15
ENSG00000156958	GALK2	15	49447853	49660066	1	protein_coding	2585	GALK2	8.74120031890395e-06	-0.445378344	3	16.07	0	NA	NA	NA	NA	No	NA	NA	rs79539506	15
ENSG00000166262	FAM227B	15	49619159	49913128	-1	protein_coding	196951	FAM227B	2.74008557766254e-16	1.542727425	1	14.63	124	8.03907e-10	1.48673e-08	GTEx/v8/Lung	NA	No	NA	4.138e-12	rs79539506	15
ENSG00000140285	FGF7	15	49715293	49780972	1	protein_coding	2252	FGF7	0.874992687904998	0.238502602	1	14.63	0	NA	NA	NA	NA	No	NA	0.0005329	rs79539506	15
ENSG00000104043	ATP8B4	15	50150435	50475014	-1	protein_coding	79895	ATP8B4	2.42164394305674e-27	1.649448246	0	0	3	0.000311121	9.50675e-09	GTEx/v8/Lung	NA	No	NA	0.0004158	rs79539506	15
ENSG00000187720	THSD4	15	71389291	72075722	1	protein_coding	79875	THSD4	0.00181827156769691	0.891673759	6	19.28	28	1.41197e-07	0.000456631	GTEx/v8/Lung	NA	No	NA	3.604e-21	rs28534790;rs4337253;rs2899770;rs2165489;rs4777362;rs17786786;rs12910873	16
ENSG00000225362	CT62	15	71402583	71407833	-1	protein_coding	196993	CT62	0.0331981608348203	-0.068609819	0	0	0	NA	NA	NA	NA	Yes	Lung	2.235e-20	rs4337253;rs4777362;rs17786786:rs28534790:rs4337253;rs4777362:rs4337253:rs17786786:rs4337253;rs17786786:rs4337253;rs12910873:rs12910873:rs12441628;rs28534790:rs2899770:rs2165489;rs12441628;rs28534790:rs1866918	16
ENSG00000213853	EMP2	16	10622279	10674555	-1	protein_coding	2013	EMP2	5.89781732945459e-05	5.274176913	0	0	1	6.44974e-07	9.63694e-11	GTEx/v8/Lung	NA	No	NA	1.787e-08	rs78442819	17
ENSG00000159648	TEPP	16	58010339	58022020	1	protein_coding	374739	TEPP	6.79569807856734e-05	0.193373703	0	0	2	2.89997e-14	1.85976e-37	GTEx/v8/Lung	NA	No	NA	2.535e-08	rs2060573	18
ENSG00000102996	MMP15	16	58059470	58080805	1	protein_coding	4324	MMP15	0.651305092372326	-0.667378915	0	0	2	3.68104e-06	1.59657e-05	GTEx/v8/Lung	NA	No	NA	2.535e-08	rs2060573	18
ENSG00000153774	CFDP1	16	75327596	75467383	-1	protein_coding	10428	CFDP1	0.0849395818350133	-0.003945376	5	16.27	201	1.78102e-05	6.10976e-09	GTEx/v8/Lung	NA	No	NA	7.647e-10	rs4888368	19
ENSG00000166822	TMEM170A	16	75476952	75499395	-1	protein_coding	124491	TMEM170A	0.000303172215493796	0.822657132	1	14.15	0	NA	NA	NA	NA	No	NA	6.81e-09	rs4888368	19
ENSG00000078747	ITCH	20	32951041	33099198	1	protein_coding	83737	ITCH	0.999990177147491	-0.336269958	4	15.75	0	NA	NA	NA	NA	No	NA	4.252e-07	rs6058105	21
ENSG00000101460	MAP1LC3A	20	33134658	33148149	1	protein_coding	84557	MAP1LC3A	0.739731534985187	0.019755108	0	0	289	7.91509e-17	2.09389e-12	GTEx/v8/Lung	NA	Yes	Lung	7.333e-09	rs6058105	21
ENSG00000101464	PIGU	20	33148346	33264910	-1	protein_coding	128869	PIGU	0.813069113456619	-0.437100444	1	12.77	0	NA	NA	NA	NA	No	NA	6.654e-07	rs6058105	21
ENSG00000198646	NCOA6	20	33284722	33413452	-1	protein_coding	23054	NCOA6	0.990815417122809	-0.852306051	6	19.35	0	NA	NA	NA	NA	No	NA	1.607e-08	rs6058105	21
ENSG00000078804	TP53INP2	20	33292094	33301243	1	protein_coding	58476	TP53INP2	0.341454389532318	-2.209102226	4	19.35	0	NA	NA	NA	NA	Yes	Lung	1.607e-08	rs6058105	21
ENSG00000131067	GGT7	20	33432523	33460663	-1	protein_coding	2686	GGT7	0.998200259468736	-0.466160926	1	16.93	38	3.19479e-05	0.000624432	GTEx/v8/Lung	NA	No	NA	2.792e-07	rs6058105	21
ENSG00000100983	GSS	20	33516236	33543620	-1	protein_coding	2937	GSS	0.0225186832470012	-0.727485405	0	0	38	3.15172e-06	4.93295e-06	GTEx/v8/Lung	NA	No	NA	2.792e-07	rs6058105	21
ENSG00000100991	TRPC4AP	20	33590207	33680674	-1	protein_coding	26133	TRPC4AP	0.999538656142253	0.007918921	0	0	30	3.25353e-07	3.52499e-09	GTEx/v8/Lung	NA	No	NA	1.492e-08	rs6058105	21
								66

## Sheet: Table S4 
	Comparative analysis of Multi-Population gene prioritization approach results
	Gene symbols (Japanese)	Gene symbols (European)	Common genes			Japanese	European	Common
	TWIST2	NBPF1	TWIST2			50	84	28
	FAM13A	CROCC	FAM13A
	TIGD2	MFAP2	PRRC2A			*This study identified 28 genes that were common to both populations.
	PSORS1C1	ATP13A2	BAG6
	PSORS1C2	SDHB	LY6G5B
	HCG27	PADI2	ABHD16A
	HLA-C	TWIST2	XXbac-BPG32J3.20
	HLA-B	RARB	LY6G6F
	MICB	FAM13A	MEGT1
	DDX39B	INTS12	C6orf25
	ATP6V1G2	NPNT	LY6G6C
	LTA	MAP3K1	DDAH2
	LST1	SETD9	ATP6V1G2
	PRRC2A	MIER3	HLA-C
	BAG6	ADAM19	HLA-DQA1
	LY6G5B	NIPAL4	HLA-DQB1
	LY6G5C	VARS2	HLA-DQA2
	ABHD16A	SFTA2	HLA-DQB2
	XXbac-BPG32J3.20	HLA-C	TNXB
	LY6G6F	ATP6V1G2	AGPAT1
	MEGT1	NFKBIL1	RNF5
	LY6G6E	AIF1	AGER
	LY6G6D	PRRC2A	PBX2
	C6orf25	BAG6	GPSM3
	LY6G6C	APOM	NOTCH4
	DDAH2	C6orf47	HLA-DRB5
	HSPA1B	GPANK1	C4B
	C6orf48	CSNK2B	SKIV2L
	EHMT2	CSNK2B-LY6G5B-1181	28
	C2	LY6G5B
	ZBTB12	ABHD16A
	SKIV2L	XXbac-BPG32J3.20
	C4A	LY6G6F
	AL645922.1	MEGT1
	C4B	C6orf25
	CYP21A2	LY6G6C
	TNXB	DDAH2
	FKBPL	CLIC1
	AGPAT1	MSH5
	RNF5	MSH5-SAPCD1
	AGER	SKIV2L
	PBX2	C4B
	GPSM3	TNXB
	NOTCH4	ATF6B
	HLA-DRB5	PRRT1
	HLA-DRB1	AGPAT1
	HLA-DQA1	RNF5
	HLA-DQB1	AGER
	HLA-DQA2	PBX2
	HLA-DQB2	GPSM3
	50	NOTCH4
		C6orf10
		BTNL2
		HLA-DRB5
		HLA-DQA1
		HLA-DQB1
		HLA-DQA2
		HLA-DQB2
		HLA-DOB
		TAP2
		PSMB9
		HLA-DMB
		HLA-DMA
		BRD2
		GPR126
		DPY19L1
		CDC123
		CAMK1D
		SECISBP2L
		COPS2
		FAM227B
		FGF7
		ATP8B4
		FBXL22
		HERC1
		THSD4
		CT62
		ADAMTS7
		EMP2
		FTO
		CFDP1
		RP11-77K12.1
		TMEM170A
		LTBP4
		84

## Sheet: Table S5
		Comparative analysis of meta analysis results with all cohorts
Gene symbols (japanese)	Gene symbols (European)	Gene symbols (meta-analysis)	Gene symbols (Japanese)	Common genes in JPN, EUR and meta-analysis	Genes common to EUR population in meta-analysis			Genes Comon to JPN population in meta-analysis		Japanese	European	Common among all
TWIST2	NBPF1	NBPF1	TWIST2	TWIST2	NBPF1	NBPF1	NBPF1	TWIST2		20	52	18
FAM13A	CROCC	CROCC	FAM13A	FAM13A	CROCC	CROCC	CROCC	FAM13A
TIGD2	MFAP2	MFAP2	TIGD2	HLA-C	MFAP2	MFAP2	MFAP2	TIGD2		*A major portion of the genes identified by meta-analysis were common to European population while only 18 genes were common to both populations.
PSORS1C1	ATP13A2	ATP13A2	PSORS1C1	PRRC2A	ATP13A2	ATP13A2	ATP13A2	HLA-C
PSORS1C2	SDHB	SDHB	PSORS1C2	BAG6	SDHB	SDHB	SDHB	PRRC2A
HCG27	PADI2	PADI2	HCG27	LY6G5B	PADI2	PADI2	PADI2	BAG6
HLA-C	TWIST2	TWIST2	HLA-C	ABHD16A	TWIST2	TWIST2	TWIST2	LY6G5B
HLA-B	RARB	FAM13A	HLA-B	SKIV2L	FAM13A	FAM13A	FAM13A	LY6G5C
MICB	FAM13A	TIGD2	MICB	C4A	ADAM19	ADAM19	ADAM19	ABHD16A
DDX39B	INTS12	ADAM19	DDX39B	C4B	NIPAL4	NIPAL4	NIPAL4	SKIV2L
ATP6V1G2	NPNT	NIPAL4	ATP6V1G2	AGPAT1	VARS2	VARS2	VARS2	C4A
LTA	MAP3K1	VARS2	LTA	RNF5	SFTA2	SFTA2	SFTA2	C4B
LST1	SETD9	SFTA2	LST1	AGER	HLA-C	HLA-C	HLA-C	AGPAT1
PRRC2A	MIER3	CCHCR1	PRRC2A	PBX2	AIF1	AIF1	AIF1	RNF5
BAG6	ADAM19	HLA-C	BAG6	GPSM3	PRRC2A	PRRC2A	PRRC2A	AGER
LY6G5B	NIPAL4	AIF1	LY6G5B	NOTCH4	BAG6	BAG6	BAG6	PBX2
LY6G5C	VARS2	PRRC2A	LY6G5C	HLA-DQA2	APOM	APOM	APOM	GPSM3
ABHD16A	SFTA2	BAG6	ABHD16A	HLA-DQB2	C6orf47	C6orf47	C6orf47	NOTCH4
XXbac-BPG32J3.20	HLA-C	APOM	XXbac-BPG32J3.20	18	GPANK1	GPANK1	GPANK1	HLA-DQA2
LY6G6F	ATP6V1G2	C6orf47	LY6G6F		CSNK2B	CSNK2B	CSNK2B	HLA-DQB2
MEGT1	NFKBIL1	GPANK1	MEGT1		CSNK2B-LY6G5B-1181	CSNK2B-LY6G5B-1181	CSNK2B-LY6G5B-1181	20
LY6G6E	AIF1	CSNK2B	LY6G6E		LY6G5B	LY6G5B	LY6G5B
LY6G6D	PRRC2A	CSNK2B-LY6G5B-1181	LY6G6D		ABHD16A	ABHD16A	ABHD16A
C6orf25	BAG6	LY6G5B	C6orf25		SKIV2L	SKIV2L	SKIV2L
LY6G6C	APOM	LY6G5C	LY6G6C		C4B	C4B	C4B
DDAH2	C6orf47	ABHD16A	DDAH2		ATF6B	ATF6B	ATF6B
HSPA1B	GPANK1	SKIV2L	HSPA1B		AGPAT1	AGPAT1	AGPAT1
C6orf48	CSNK2B	C4A	C6orf48		RNF5	RNF5	RNF5
EHMT2	CSNK2B-LY6G5B-1181	C4B	EHMT2		AGER	AGER	AGER
C2	LY6G5B	ATF6B	C2		PBX2	PBX2	PBX2
ZBTB12	ABHD16A	AGPAT1	ZBTB12		GPSM3	GPSM3	GPSM3
SKIV2L	XXbac-BPG32J3.20	RNF5	SKIV2L		NOTCH4	NOTCH4	NOTCH4
C4A	LY6G6F	AGER	C4A		HLA-DQA2	HLA-DQA2	HLA-DQA2
AL645922.1	MEGT1	PBX2	AL645922.1		HLA-DQB2	HLA-DQB2	HLA-DQB2
C4B	C6orf25	GPSM3	C4B		PSMB9	PSMB9	PSMB9
CYP21A2	LY6G6C	NOTCH4	CYP21A2		HLA-DMB	HLA-DMB	HLA-DMB
TNXB	DDAH2	HLA-DQA2	TNXB		HLA-DMA	HLA-DMA	HLA-DMA
FKBPL	CLIC1	HLA-DQB2	FKBPL		BRD2	BRD2	BRD2
AGPAT1	MSH5	PSMB9	AGPAT1		GPR126	GPR126	GPR126
RNF5	MSH5-SAPCD1	HLA-DMB	RNF5		CDC123	CDC123	CDC123
AGER	SKIV2L	XXbac-BPG181M17.5	AGER		CAMK1D	CAMK1D	CAMK1D
PBX2	C4B	HLA-DMA	PBX2		SECISBP2L	SECISBP2L	SECISBP2L
GPSM3	TNXB	BRD2	GPSM3		COPS2	COPS2	COPS2
NOTCH4	ATF6B	GPR126	NOTCH4		FAM227B	FAM227B	FAM227B
HLA-DRB5	PRRT1	ASTN2	HLA-DRB5		FGF7	FGF7	FGF7
HLA-DRB1	AGPAT1	CDC123	HLA-DRB1		ATP8B4	ATP8B4	ATP8B4
HLA-DQA1	RNF5	CAMK1D	HLA-DQA1		THSD4	THSD4	THSD4
HLA-DQB1	AGER	SECISBP2L	HLA-DQB1		CT62	CT62	CT62
HLA-DQA2	PBX2	COPS2	HLA-DQA2		EMP2	EMP2	EMP2
HLA-DQB2	GPSM3	GALK2	HLA-DQB2		CFDP1	CFDP1	CFDP1
	NOTCH4	FAM227B			RP11-77K12.1	RP11-77K12.1	RP11-77K12.1
	C6orf10	FGF7			TMEM170A	TMEM170A	TMEM170A
	BTNL2	ATP8B4			52	52	52
	HLA-DRB5	THSD4
	HLA-DQA1	CT62
	HLA-DQB1	EMP2
	HLA-DQA2	TEPP
	HLA-DQB2	MMP15
	HLA-DOB	CFDP1
	TAP2	RP11-77K12.1
	PSMB9	TMEM170A
	HLA-DMB	ITCH
	HLA-DMA	MAP1LC3A
	BRD2	PIGU
	GPR126	NCOA6
	DPY19L1	TP53INP2
	CDC123	GGT7
	CAMK1D	GSS
	SECISBP2L	TRPC4AP
	COPS2
	FAM227B
	FGF7
	ATP8B4
	FBXL22
	HERC1
	THSD4
	CT62
	ADAMTS7
	EMP2
	FTO
	CFDP1
	RP11-77K12.1
	TMEM170A
	LTBP4
