# Supplementary material for: Identifying key genes in COPD risk via multiple population data integration and gene prioritization
Source: PLoS One. 2024 Nov 7;19(11):e0305803. doi: 10.1371/journal.pone.0305803 (PMC11542775; doi:10.1371/journal.pone.0305803)
Supplement: S4 File — S1 Table contains GO results for cellular components. S2 Table contains GO results for molecular function. S3 Table contains GO results for biological processes. (XLSX) [file pone.0305803.s007.xlsx]

## Sheet: Table S1
	Cellular Component
#term ID	term description	observed gene count	background gene count	strength	false discovery rate	matching proteins in your network (IDs)	matching proteins in your network (labels)
GO:0042611	MHC protein complex	6	24	2.26	4.3e-09	9606.ENSP00000339398,9606.ENSP00000364076,9606.ENSP00000364080,9606.ENSP00000364114,9606.ENSP00000365402,9606.ENSP00000396330	HLA-DQA1,HLA-DQA2,HLA-DQB1,HLA-DRB5,HLA-C,HLA-DQB2
GO:0071556	Integral component of lumenal side of endoplasmic reticulum membrane	6	26	2.23	4.3e-09	9606.ENSP00000339398,9606.ENSP00000364076,9606.ENSP00000364080,9606.ENSP00000364114,9606.ENSP00000365402,9606.ENSP00000396330	HLA-DQA1,HLA-DQA2,HLA-DQB1,HLA-DRB5,HLA-C,HLA-DQB2
GO:0042613	MHC class II protein complex	5	17	2.33	3.44e-08	9606.ENSP00000339398,9606.ENSP00000364076,9606.ENSP00000364080,9606.ENSP00000364114,9606.ENSP00000396330	HLA-DQA1,HLA-DQA2,HLA-DQB1,HLA-DRB5,HLA-DQB2
GO:0012507	ER to Golgi transport vesicle membrane	6	58	1.88	8.78e-08	9606.ENSP00000339398,9606.ENSP00000364076,9606.ENSP00000364080,9606.ENSP00000364114,9606.ENSP00000365402,9606.ENSP00000396330	HLA-DQA1,HLA-DQA2,HLA-DQB1,HLA-DRB5,HLA-C,HLA-DQB2
GO:0030662	Coated vesicle membrane	7	193	1.42	1.9e-06	9606.ENSP00000302194,9606.ENSP00000339398,9606.ENSP00000364076,9606.ENSP00000364080,9606.ENSP00000364114,9606.ENSP00000365402,9606.ENSP00000396330	ATP6V1G2,HLA-DQA1,HLA-DQA2,HLA-DQB1,HLA-DRB5,HLA-C,HLA-DQB2
GO:0030658	Transport vesicle membrane	7	222	1.36	4.3e-06	9606.ENSP00000302194,9606.ENSP00000339398,9606.ENSP00000364076,9606.ENSP00000364080,9606.ENSP00000364114,9606.ENSP00000365402,9606.ENSP00000396330	ATP6V1G2,HLA-DQA1,HLA-DQA2,HLA-DQB1,HLA-DRB5,HLA-C,HLA-DQB2
GO:0030665	Clathrin-coated vesicle membrane	6	130	1.53	5.17e-06	9606.ENSP00000302194,9606.ENSP00000339398,9606.ENSP00000364076,9606.ENSP00000364080,9606.ENSP00000364114,9606.ENSP00000396330	ATP6V1G2,HLA-DQA1,HLA-DQA2,HLA-DQB1,HLA-DRB5,HLA-DQB2
GO:0030669	Clathrin-coated endocytic vesicle membrane	5	70	1.72	9.77e-06	9606.ENSP00000339398,9606.ENSP00000364076,9606.ENSP00000364080,9606.ENSP00000364114,9606.ENSP00000396330	HLA-DQA1,HLA-DQA2,HLA-DQB1,HLA-DRB5,HLA-DQB2
GO:0030666	Endocytic vesicle membrane	6	191	1.36	2.92e-05	9606.ENSP00000339398,9606.ENSP00000364076,9606.ENSP00000364080,9606.ENSP00000364114,9606.ENSP00000365402,9606.ENSP00000396330	HLA-DQA1,HLA-DQA2,HLA-DQB1,HLA-DRB5,HLA-C,HLA-DQB2
GO:0032588	trans-Golgi network membrane	5	104	1.55	4.14e-05	9606.ENSP00000339398,9606.ENSP00000364076,9606.ENSP00000364080,9606.ENSP00000364114,9606.ENSP00000396330	HLA-DQA1,HLA-DQA2,HLA-DQB1,HLA-DRB5,HLA-DQB2
GO:0031301	Integral component of organelle membrane	7	392	1.11	8.87e-05	9606.ENSP00000302194,9606.ENSP00000339398,9606.ENSP00000364076,9606.ENSP00000364080,9606.ENSP00000364114,9606.ENSP00000365402,9606.ENSP00000396330	ATP6V1G2,HLA-DQA1,HLA-DQA2,HLA-DQB1,HLA-DRB5,HLA-C,HLA-DQB2
GO:0098552	Side of membrane	8	611	0.98	0.00012	9606.ENSP00000339398,9606.ENSP00000364076,9606.ENSP00000364080,9606.ENSP00000364114,9606.ENSP00000364985,9606.ENSP00000365024,9606.ENSP00000365402,9606.ENSP00000396330	HLA-DQA1,HLA-DQA2,HLA-DQB1,HLA-DRB5,LY6G6D,LY6G5B,HLA-C,HLA-DQB2
GO:0005789	Endoplasmic reticulum membrane	9	1157	0.75	0.0013	9606.ENSP00000339398,9606.ENSP00000364076,9606.ENSP00000364080,9606.ENSP00000364114,9606.ENSP00000364163,9606.ENSP00000364235,9606.ENSP00000365402,9606.ENSP00000378877,9606.ENSP00000396330	HLA-DQA1,HLA-DQA2,HLA-DQB1,HLA-DRB5,NOTCH4,RNF5,HLA-C,AGPAT1,HLA-DQB2
GO:0000139	Golgi membrane	7	664	0.89	0.0019	9606.ENSP00000339398,9606.ENSP00000364076,9606.ENSP00000364080,9606.ENSP00000364114,9606.ENSP00000364163,9606.ENSP00000365402,9606.ENSP00000396330	HLA-DQA1,HLA-DQA2,HLA-DQB1,HLA-DRB5,NOTCH4,HLA-C,HLA-DQB2
GO:0005774	Vacuolar membrane	6	459	0.98	0.0023	9606.ENSP00000302194,9606.ENSP00000339398,9606.ENSP00000364076,9606.ENSP00000364080,9606.ENSP00000364114,9606.ENSP00000396330	ATP6V1G2,HLA-DQA1,HLA-DQA2,HLA-DQB1,HLA-DRB5,HLA-DQB2
GO:0010008	Endosome membrane	6	540	0.91	0.0054	9606.ENSP00000339398,9606.ENSP00000364076,9606.ENSP00000364080,9606.ENSP00000364114,9606.ENSP00000365402,9606.ENSP00000396330	HLA-DQA1,HLA-DQA2,HLA-DQB1,HLA-DRB5,HLA-C,HLA-DQB2
GO:0071944	Cell periphery	18	6015	0.34	0.0076	9606.ENSP00000339398,9606.ENSP00000364076,9606.ENSP00000364080,9606.ENSP00000364114,9606.ENSP00000364163,9606.ENSP00000364183,9606.ENSP00000364210,9606.ENSP00000364235,9606.ENSP00000364978,9606.ENSP00000364985,9606.ENSP00000364992,9606.ENSP00000365024,9606.ENSP00000365201,9606.ENSP00000365402,9606.ENSP00000396330,9606.ENSP00000407685,9606.ENSP00000415941,9606.ENSP00000497720	HLA-DQA1,HLA-DQA2,HLA-DQB1,HLA-DRB5,NOTCH4,GPSM3,AGER,RNF5,LY6G6C,LY6G6D,LY6G6F,LY6G5B,PRRC2A,HLA-C,HLA-DQB2,TNXB,C4B,MPIG6B
GO:0030659	Cytoplasmic vesicle membrane	8	1190	0.69	0.0085	9606.ENSP00000302194,9606.ENSP00000339398,9606.ENSP00000364076,9606.ENSP00000364080,9606.ENSP00000364114,9606.ENSP00000364992,9606.ENSP00000365402,9606.ENSP00000396330	ATP6V1G2,HLA-DQA1,HLA-DQA2,HLA-DQB1,HLA-DRB5,LY6G6F,HLA-C,HLA-DQB2
GO:0005886	Plasma membrane	17	5544	0.35	0.0096	9606.ENSP00000339398,9606.ENSP00000364076,9606.ENSP00000364080,9606.ENSP00000364114,9606.ENSP00000364163,9606.ENSP00000364183,9606.ENSP00000364210,9606.ENSP00000364235,9606.ENSP00000364978,9606.ENSP00000364985,9606.ENSP00000364992,9606.ENSP00000365024,9606.ENSP00000365201,9606.ENSP00000365402,9606.ENSP00000396330,9606.ENSP00000415941,9606.ENSP00000497720	HLA-DQA1,HLA-DQA2,HLA-DQB1,HLA-DRB5,NOTCH4,GPSM3,AGER,RNF5,LY6G6C,LY6G6D,LY6G6F,LY6G5B,PRRC2A,HLA-C,HLA-DQB2,C4B,MPIG6B
GO:0005783	Endoplasmic reticulum	10	2021	0.56	0.0114	9606.ENSP00000339398,9606.ENSP00000364076,9606.ENSP00000364080,9606.ENSP00000364114,9606.ENSP00000364163,9606.ENSP00000364235,9606.ENSP00000365402,9606.ENSP00000378877,9606.ENSP00000396330,9606.ENSP00000497720	HLA-DQA1,HLA-DQA2,HLA-DQB1,HLA-DRB5,NOTCH4,RNF5,HLA-C,AGPAT1,HLA-DQB2,MPIG6B
GO:0005765	Lysosomal membrane	5	417	0.94	0.0126	9606.ENSP00000339398,9606.ENSP00000364076,9606.ENSP00000364080,9606.ENSP00000364114,9606.ENSP00000396330	HLA-DQA1,HLA-DQA2,HLA-DQB1,HLA-DRB5,HLA-DQB2
GO:0031982	Vesicle	13	3957	0.38	0.0489	9606.ENSP00000302194,9606.ENSP00000339398,9606.ENSP00000364076,9606.ENSP00000364080,9606.ENSP00000364114,9606.ENSP00000364949,9606.ENSP00000364992,9606.ENSP00000365131,9606.ENSP00000365201,9606.ENSP00000365402,9606.ENSP00000396330,9606.ENSP00000407685,9606.ENSP00000415941	ATP6V1G2,HLA-DQA1,HLA-DQA2,HLA-DQB1,HLA-DRB5,DDAH2,LY6G6F,BAG6,PRRC2A,HLA-C,HLA-DQB2,TNXB,C4B
GO:0098796	Membrane protein complex	7	1218	0.62	0.0493	9606.ENSP00000302194,9606.ENSP00000339398,9606.ENSP00000364076,9606.ENSP00000364080,9606.ENSP00000364114,9606.ENSP00000365402,9606.ENSP00000396330	ATP6V1G2,HLA-DQA1,HLA-DQA2,HLA-DQB1,HLA-DRB5,HLA-C,HLA-DQB2

## Sheet: Table S2
	Molecular Function
#term ID	term description	observed gene count	background gene count	strength	false discovery rate	matching proteins in your network (IDs)	matching proteins in your network (labels)
GO:0023026	MHC class II protein complex binding	5	26	2.15	1.86e-06	9606.ENSP00000339398,9606.ENSP00000364076,9606.ENSP00000364080,9606.ENSP00000364114,9606.ENSP00000396330	HLA-DQA1,HLA-DQA2,HLA-DQB1,HLA-DRB5,HLA-DQB2
GO:0042605	Peptide antigen binding	5	24	2.18	1.86e-06	9606.ENSP00000339398,9606.ENSP00000364080,9606.ENSP00000364114,9606.ENSP00000365402,9606.ENSP00000396330	HLA-DQA1,HLA-DQB1,HLA-DRB5,HLA-C,HLA-DQB2
GO:0032395	MHC class II receptor activity	4	9	2.51	3.24e-06	9606.ENSP00000339398,9606.ENSP00000364076,9606.ENSP00000364080,9606.ENSP00000396330	HLA-DQA1,HLA-DQA2,HLA-DQB1,HLA-DQB2
GO:0042277	Peptide binding	6	314	1.14	0.0032	9606.ENSP00000339398,9606.ENSP00000364080,9606.ENSP00000364114,9606.ENSP00000364210,9606.ENSP00000365402,9606.ENSP00000396330	HLA-DQA1,HLA-DQB1,HLA-DRB5,AGER,HLA-C,HLA-DQB2
GO:0044877	Protein-containing complex binding	9	1261	0.72	0.0185	9606.ENSP00000339398,9606.ENSP00000364076,9606.ENSP00000364080,9606.ENSP00000364114,9606.ENSP00000364210,9606.ENSP00000364235,9606.ENSP00000365131,9606.ENSP00000396330,9606.ENSP00000407685	HLA-DQA1,HLA-DQA2,HLA-DQB1,HLA-DRB5,AGER,RNF5,BAG6,HLA-DQB2,TNXB

## Sheet: Table S3
	Biological Process
#term ID	term description	observed gene count	background gene count	strength	false discovery rate	matching proteins in your network (IDs)	matching proteins in your network (labels)
GO:0002503	Peptide antigen assembly with MHC class II protein complex	5	15	2.39	7.78e-07	9606.ENSP00000339398,9606.ENSP00000364076,9606.ENSP00000364080,9606.ENSP00000364114,9606.ENSP00000396330	HLA-DQA1,HLA-DQA2,HLA-DQB1,HLA-DRB5,HLA-DQB2
GO:0048002	Antigen processing and presentation of peptide antigen	6	60	1.86	9.77e-07	9606.ENSP00000339398,9606.ENSP00000364076,9606.ENSP00000364080,9606.ENSP00000364114,9606.ENSP00000365402,9606.ENSP00000396330	HLA-DQA1,HLA-DQA2,HLA-DQB1,HLA-DRB5,HLA-C,HLA-DQB2
GO:0019886	Antigen processing and presentation of exogenous peptide antigen via MHC class II	5	29	2.1	2.3e-06	9606.ENSP00000339398,9606.ENSP00000364076,9606.ENSP00000364080,9606.ENSP00000364114,9606.ENSP00000396330	HLA-DQA1,HLA-DQA2,HLA-DQB1,HLA-DRB5,HLA-DQB2
GO:0002250	Adaptive immune response	7	359	1.15	0.0006	9606.ENSP00000339398,9606.ENSP00000364076,9606.ENSP00000364080,9606.ENSP00000364114,9606.ENSP00000365402,9606.ENSP00000396330,9606.ENSP00000415941	HLA-DQA1,HLA-DQA2,HLA-DQB1,HLA-DRB5,HLA-C,HLA-DQB2,C4B
GO:0050870	Positive regulation of T cell activation	6	251	1.24	0.0013	9606.ENSP00000339398,9606.ENSP00000364076,9606.ENSP00000364080,9606.ENSP00000364114,9606.ENSP00000364210,9606.ENSP00000396330	HLA-DQA1,HLA-DQA2,HLA-DQB1,HLA-DRB5,AGER,HLA-DQB2
GO:0002684	Positive regulation of immune system process	9	874	0.88	0.0018	9606.ENSP00000339398,9606.ENSP00000364076,9606.ENSP00000364080,9606.ENSP00000364114,9606.ENSP00000364183,9606.ENSP00000364210,9606.ENSP00000365131,9606.ENSP00000396330,9606.ENSP00000415941	HLA-DQA1,HLA-DQA2,HLA-DQB1,HLA-DRB5,GPSM3,AGER,BAG6,HLA-DQB2,C4B
GO:0022407	Regulation of cell-cell adhesion	7	480	1.03	0.003	9606.ENSP00000339398,9606.ENSP00000364076,9606.ENSP00000364080,9606.ENSP00000364114,9606.ENSP00000364163,9606.ENSP00000364210,9606.ENSP00000396330	HLA-DQA1,HLA-DQA2,HLA-DQB1,HLA-DRB5,NOTCH4,AGER,HLA-DQB2
GO:0030155	Regulation of cell adhesion	8	784	0.87	0.0061	9606.ENSP00000339398,9606.ENSP00000364076,9606.ENSP00000364080,9606.ENSP00000364114,9606.ENSP00000364163,9606.ENSP00000364210,9606.ENSP00000396330,9606.ENSP00000407685	HLA-DQA1,HLA-DQA2,HLA-DQB1,HLA-DRB5,NOTCH4,AGER,HLA-DQB2,TNXB
GO:0002376	Immune system process	11	2121	0.58	0.0354	9606.ENSP00000339398,9606.ENSP00000364076,9606.ENSP00000364080,9606.ENSP00000364114,9606.ENSP00000364163,9606.ENSP00000364210,9606.ENSP00000365131,9606.ENSP00000365402,9606.ENSP00000396330,9606.ENSP00000415941,9606.ENSP00000497720	HLA-DQA1,HLA-DQA2,HLA-DQB1,HLA-DRB5,NOTCH4,AGER,BAG6,HLA-C,HLA-DQB2,C4B,MPIG6B
