# Supplementary material for: Identifying key genes in COPD risk via multiple population data integration and gene prioritization
Source: PLoS One. 2024 Nov 7;19(11):e0305803. doi: 10.1371/journal.pone.0305803 (PMC11542775; doi:10.1371/journal.pone.0305803)
Supplement: S5 File — It consists of 2 zipped files,1_preprocessing.zip,2_Meta_analysis_parameters_METAL. The description of each file and its contents are mentioned in “Readme.txt”. (ZIP) [file pone.0305803.s008.zip]

Archive with 4 entries (3 files):
- S5 File/
- S5 File/1_preprocessing.zip
- S5 File/2_Meta_analysis_parameters_METAL.zip
- S5 File/Readme.txt
