# Supplementary material for: Identifying key genes in COPD risk via multiple population data integration and gene prioritization
Source: PLoS One. 2024 Nov 7;19(11):e0305803. doi: 10.1371/journal.pone.0305803 (PMC11542775; doi:10.1371/journal.pone.0305803)
Supplement: S5 File — It consists of 2 zipped files,1_preprocessing.zip,2_Meta_analysis_parameters_METAL. The description of each file and its contents are mentioned in “Readme.txt”. (ZIP) [file pone.0305803.s008.zip › S5 File/Readme.txt]

#This file contains a short description of each file in S5 file


 1_preprocessing.zip: This file contains R script named “data_preprocessing.R” that we used to pre-process the raw data to perform a meta-analysis. 

 2_Processed_data: It has processed data that was used for performing further analysis. Data files are named as “european.tab.gz” for European population data and “japanese.tab.gz” for Japanese population data. 

 3_Meta_analysis_parameters_METAL: this file contains parameters used in METAL software to perform meta-analysis in the “metal.txt” file and command to run METAL software in the “02-run-METAL.sh” file.

 4_meta_analysis_output: This file contains a file named “METAANALYSIS1.TBL.info” that has a short description of the columns in the meta-analysis summary file, named 'METAANALYSIS1.TBL' 
